# Supplementary material for: The conserved transcription factors, MYB115 and MYB118, control expression of the newly evolved benzoyloxy glucosinolate pathway in Arabidopsis thaliana
Source: Front Plant Sci. 2015 May 13;6:343. doi: 10.3389/fpls.2015.00343 (PMC4429563; doi:10.3389/fpls.2015.00343)
Supplement: Supplementary file 4 [file DataSheet1.XLSX]

## Sheet: Table S1
Supplemental Table S1. Glucosinolate (GLS) abbreviations and chemical structures.
Abbreviations and chemical structures of glucosinolates in this study. (Glc = Glucose)
Abbreviation	GLS Type	GLS Name	GLS Structure
3MTP	Aliphatic 3C	3-methylthiopropyl GLS
3MSOP	Aliphatic 3C	3-methylsulfinylpropyl GLS
3OHP	Aliphatic 3C	3-hydroxypropyl GLS
Sinigrin	Aliphatic 3C	Allyl GLS
3BZOP	Aliphatic 3C	3-benzoyloxypropyl GLS
4MTB	Aliphatic 4C	4-methylthiobutyl GLS
4MSOB	Aliphatic 4C	4-methylsulfinylbutyl GLS
4OHB	Aliphatic 4C	4-hydroxybutyl GLS
4BZOB	Aliphatic 4C	4-benzoyloxybutyl GLS
2OH-Butenyl	Aliphatic 3C	2-hydroxy-but-3-enyl GLS
5MSOP	Aliphatic 5C	5-methylsulfinylpentyl GLS
6MTH	Aliphatic 6C	6-methylthiohexyl GLS
6MSOH	Aliphatic 6C	6-methylsulfinylhexyl GLS
7MTH	Aliphatic 7C	7-methylthioheptyl GLS
7MSOH	Aliphatic 7C	7-methylsulfinylheptyl GLS
8MTO	Aliphatic 8C	8-methylthiooctyl GLS
8MSOO	Aliphatic 8C	8-methylsulfinyloctyl GLS
Total Aliphatic	Sum of all aliphatic GLS
4OH-I3M	Indolic	4-hydroxy-indol-3-ylmethyl GLS
I3M	Indolic	indol-3-ylmethyl GLS
4MO-I3M	Indolic	4-methoxy-indol-3-ylmethyl GLS
NMO-I3M	Indolic	N-methoxy-indol-3-ylmethyl GLS
Total Indolic	Sum of all indolic GLS
