# Supplementary material for: The conserved transcription factors, MYB115 and MYB118, control expression of the newly evolved benzoyloxy glucosinolate pathway in Arabidopsis thaliana
Source: Front Plant Sci. 2015 May 13;6:343. doi: 10.3389/fpls.2015.00343 (PMC4429563; doi:10.3389/fpls.2015.00343)
Supplement: Supplementary file 5 [file DataSheet2.XLSX]

## Sheet: Table S2
Supplemental Table S2. P values of significance for the effect of single gene knockout on glucosinolate accumulation. P values shows the difference of GLS contents between myb115 or myb118 single mutant lines and wild type control Col-0 was calculated by ANOVA.
myb115, seed	3OHP	4OHB	4MSOB	5MSOP	6MSOH	7MSOH	4MTB	8MSOO	I3M	5MTP	3BZOP	4BZOB	7MTH	8MTO	SC	LC	Aliph	Indolic	Total	Elong	ElongLong	GSO4	BZO	SCratio
intercept	2.1e-75	1.25e-93	2.56e-43	9.63e-29	1.77e-27	3.91e-98	3.69e-92	2.79e-109	6.19e-86	8.87e-100	6.83e-105	3.27e-112	3.92e-104	7.84e-92	4.33e-107	8.05e-111	1.31e-114	6.55e-108	4.49e-115	4.58e-72	5.98e-147	2.91e-154	3.04e-100	7.76e-181
Gene	0.0152106	0.646547	0.00349539	0.131918	0.449623	0.0925484	0.00990685	0.130034	3.73e-06	0.628605	0.0153251	0.00120755	0.712016	0.00129966	0.0125367	0.361565	0.175226	0.00906759	0.26547	0.527244	0.000424581	0.000809483	1.07e-08	2.03e-07
Block	1.32e-53	1.18e-17	1.8e-13	6.55e-21	3.64e-18	8.05e-36	2.49e-14	5.54e-14	1.01e-12	4.98e-14	5.88e-23	2.09e-29	1.46e-37	7.39e-16	1.22e-15	9.74e-20	3.77e-16	1.14e-07	3.2e-15	2.43e-47	9.88e-33	6.97e-08	2.02e-39	1.83e-30
myb118, seed	3OHP	4OHB	4MSOB	5MSOP	6MSOH	7MSOH	4MTB	8MSOO	I3M	5MTP	3BZOP	4BZOB	7MTH	8MTO	SC	LC	Aliph	Indolic	Total	Elong	ElongLong	GSO4	BZO	SCratio
intercept	4.15e-70	2.29e-96	1.47e-69	9.99e-58	7.89e-61	8.5e-95	7.18e-83	5.01e-101	1.25e-81	1.46e-91	4.81e-101	1.44e-103	1.71e-97	3.3e-76	9.58e-101	2.8e-102	4.23e-108	1.72e-98	2.95e-108	2.58e-69	7.89e-144	3.89e-141	2.61e-97	1.2e-164
Gene	7.52518e-08	2.00234e-31	7.88273e-42	5.44969e-38	3.06265e-40	2.09542e-41	0.0013159	8.02606e-13	0.161643	3.82032e-06	0.00811277	3.28994e-05	7.00749e-17	9.76771e-26	6.42269e-06	3.89526e-21	0.00023748	3.71687e-05	0.00124609	0.00336536	2.75352e-06	9.64305e-41	0.045958	2.7377e-07
Block	6.43e-46	1.06e-12	1.01e-23	3.07e-26	4.65e-24	5.81e-32	5.69e-17	5.92e-16	2.28e-13	3.51e-13	1.3e-28	6.79e-28	1e-37	3.4e-13	4.58e-18	1.46e-20	4.07e-20	0.000390436	6.37e-19	8.26e-44	3.28e-33	2.83e-15	3.92e-40	6.23e-25
myb115, leaf	3MSOP	4MSOB	5MSOP	7MSOH	4MTB	8MSOO	I3M	4MOI3M	SC	LC	Aliph	Indolic	Total	Elong	ElongLong	GSO4	Per4MO	SCratio
intercept	2.41e-53	9.08e-59	3.96e-71	2.19e-61	2.18e-33	4.09e-60	4.23e-74	2.28e-106	6.15e-59	1.08e-64	1.7e-62	8.2e-84	2.26e-69	1.65e-84	3.69e-57	2.8e-50	3.09e-105	1.95e-188
Gene	2.07626e-10	2.88903e-10	3.23772e-08	0.161704	0.237552	0.00298404	0.0693949	0.584769	7.45945e-10	0.00335423	3.51965e-09	0.070951	4.49175e-08	0.235957	0.401714	0.0562865	0.051095	4.33195e-07
Block	6.45e-25	4.69e-16	1.59e-21	1.01e-21	4.24e-11	3.09e-23	9.25e-42	1.08e-75	1.28e-16	3.27e-25	7.48e-18	1.81e-47	1.81e-23	7.99e-37	0.000971301	9.49e-23	4.04e-77	1.12e-21
myb118, leaf	3MSOP	4MSOB	5MSOP	7MSOH	4MTB	8MSOO	I3M	4MOI3M	SC	LC	Aliph	Indolic	Total	Elong	ElongLong	GSO4	Per4MO	SCratio
intercept	1.75242e-53	3.06869e-53	3.5109e-68	1.9336e-57	9.21432e-35	9.36742e-49	4.47728e-70	9.33962e-98	1.60994e-54	2.3438e-53	5.26558e-57	2.59656e-77	8.15698e-62	7.25774e-95	7.97409e-44	7.55457e-49	1.87647e-103	1.80352e-192
Gene	2.20019e-12	6.27243e-09	2.14597e-08	0.300131	0.0233669	0.00785722	0.350695	0.313601	3.58251e-09	0.00902896	2.07608e-08	0.319562	2.86214e-07	0.0567201	0.0265817	0.758255	0.972767	2.82194e-10
Block	5.57761e-28	1.84879e-17	1.36797e-24	5.70366e-17	1.25436e-09	1.40506e-17	6.75646e-42	2.32389e-67	2.33636e-18	4.29901e-19	9.70839e-19	1.27079e-45	5.15717e-23	1.68731e-46	0.00189996	9.75734e-20	5.39803e-75	1.99716e-22
myb115, sepal	3MSOP	4MSOB	5MSOP	7MSOH	8MSOO	I3M	4MOI3M	SC	LC	Aliph	Indolic	Total	Elong	ElongLong	Per4MO	SCratio
intercept	5.75592e-07	3.44317e-21	6.697e-05	8.01478e-07	6.63046e-16	3.65985e-18	0.0404417	3.58901e-20	1.88042e-14	7.08601e-20	9.69916e-20	4.36956e-20	2.84407e-06	2.44676e-05	0.0524274	8.3941e-49
Gene	0.0302783	0.000175395	0.000350742	0.911282	0.205813	0.602707	0.265403	0.0001901	0.332095	0.0053689	0.335831	0.00833695	0.26837	0.430308	0.439692	0.00518954
Block	0.000127354	3.14359e-07	9.1285e-07	2.76419e-06	5.36484e-16	1.99281e-14	0.00268531	1.95741e-07	2.20067e-14	6.11151e-11	1.13369e-16	2.43962e-11	0.00099777	0.00366965	0.00760007	7.12711e-19
myb118, sepal	3MSOP	4MSOB	5MSOP	7MSOH	8MSOO	I3M	4MOI3M	SC	LC	Aliph	Indolic	Total	Elong	ElongLong	Per4MO	SCratio
intercept	2.44539e-07	6.81889e-24	0.00284417	2.01082e-06	7.59454e-16	1.16453e-19	0.00863632	2.48341e-23	2.44953e-14	1.04392e-21	3.06378e-18	9.24711e-22	3.26115e-07	0.00324723	0.0104406	1.6954e-46
Gene	0.0166771	9.99197e-05	0.00565495	0.0482935	0.0269899	0.312043	0.996869	6.37158e-05	0.0216854	0.0182347	0.390002	0.0285767	0.0767532	0.359166	0.952123	0.0123497
Block	0.000375635	4.28343e-05	0.000390689	3.10993e-08	1.47266e-15	5.85348e-15	7.16149e-05	9.40227e-06	1.25616e-14	1.28214e-09	8.80833e-15	4.12227e-10	0.000257954	3.51718e-06	0.000583411	8.22576e-16
myb115, petal	3MSOP	4MSOB	5MSOP	7MSOH	4MTB	8MSOO	I3M	4MOI3M	SC	LC	Aliph	Indolic	Total	Elong	ElongLong	GSO4	Per4MO	SCratio
intercept	1.58666e-11	9.85973e-25	0.000832656	6.22049e-13	0.000548314	3.83308e-16	1.4403e-14	1.84522e-38	8.04632e-25	1.01068e-16	1.96439e-23	1.53175e-15	4.03128e-23	3.98823e-12	1.2927e-11	0.000160406	1.31513e-10	1.38078e-51
Gene	1.58382e-05	0.000576846	0.0242445	0.0724937	0.0144305	0.0680867	0.208556	0.941684	5.08709e-05	0.0458277	0.0100853	0.215095	0.0184269	0.000610688	0.73484	0.077261	0.169118	1.33851e-05
Block	0.005477	0.000413079	0.000210009	8.86758e-11	5.78394e-07	1.97934e-12	1.90462e-12	1.88894e-48	0.000317485	1.14435e-12	1.07124e-06	2.38105e-14	6.2265e-07	0.00223255	1.753e-07	4.84953e-08	1.19846e-14	6.77562e-18
myb118, petal	3MSOP	4MSOB	5MSOP	7MSOH	4MTB	8MSOO	I3M	4MOI3M	SC	LC	Aliph	Indolic	Total	Elong	ElongLong	GSO4	Per4MO	SCratio
intercept	6.52609e-07	1.7859e-19	0.000441495	2.36117e-11	0.000667141	3.97795e-15	2.28009e-13	7.36735e-38	4.53764e-19	2.37962e-15	6.141e-19	1.81694e-14	7.39833e-19	1.35042e-10	1.20976e-08	0.000263299	4.43712e-10	2.80084e-50
Gene	0.00517047	0.029898	0.0121763	0.0264242	0.0644804	0.00247072	0.117939	0.32948	0.0122491	0.002368	0.208785	0.125112	0.266813	0.0117724	0.824971	0.128618	0.0358253	2.57474e-05
Block	0.076002	0.00663565	0.0015178	3.38666e-08	2.77267e-07	3.19698e-11	9.81217e-12	7.66548e-48	0.0127188	8.56567e-11	0.0018512	1.0727e-13	0.000788628	6.19082e-05	0.000104658	4.27233e-08	1.30589e-14	2.20974e-16
myb115,stamen	3MSOP	4MSOB	5MSOP	7MSOH	8MSOO	I3M	4MOI3M	SC	LC	Aliph	Indolic	Total	Elong	ElongLong	Per4MO	SCratio
intercept	4.25421e-07	8.30316e-21	0.0384428	1.8213e-09	5.57004e-17	3.42314e-09	5.1927e-28	2.56924e-20	1.40311e-16	4.42247e-19	1.24307e-09	3.22001e-18	1.64177e-08	2.47437e-08	6.82421e-11	1.03654e-53
Gene	0.0303292	0.000216158	0.042289	0.803836	0.944365	0.201757	0.091565	0.000209829	0.895026	0.00438502	0.19788	0.00733082	0.46282	0.801496	0.104557	4.71384e-07
Block	1.03398e-06	0.00326596	0.00426612	1.62634e-08	3.33608e-14	3.62534e-08	6.37435e-38	0.000774229	4.59954e-14	8.22524e-07	4.45153e-09	3.3021e-07	2.81968e-08	1.02475e-05	8.43142e-19	8.27578e-23
myb118, stamen	3MSOP	4MSOB	5MSOP	7MSOH	8MSOO	I3M	4MOI3M	SC	LC	Aliph	Indolic	Total	Elong	ElongLong	Per4MO	SCratio
intercept	6.30048e-09	1.56742e-22	0.0215821	1.06954e-08	2.07087e-17	1.01517e-18	2.30365e-33	5.0415e-23	1.13797e-16	3.06236e-22	1.88153e-19	1.61452e-22	2.9858e-09	1.73732e-06	3.507e-11	9.49837e-49
Gene	0.060493	1.47552e-05	0.0222881	0.251762	0.0535598	0.250916	0.105288	8.51356e-06	0.0593993	0.00202344	0.239515	0.00262122	0.391591	0.451654	0.547006	7.92845e-06
Block	6.42566e-10	0.000100556	0.0770084	3.62105e-07	1.11189e-13	1.8674e-15	2.11053e-43	0.000121816	2.72098e-13	7.16438e-06	5.05102e-17	4.23353e-07	8.19605e-11	0.0227665	5.31569e-21	5.25489e-17
myb118, stigma	3MSOP	4MSOB	5MSOP	7MSOH	4MTB	8MSOO	I3M	4MOI3M	SC	LC	Aliph	Indolic	Total	Elong	ElongLong	GSO4	Per4MO	SCratio
intercept	1.19923e-09	2.48292e-17	1.76751e-14	9.62287e-19	3.71254e-20	5.36705e-17	8.08566e-21	1.39855e-30	1.69012e-17	1.42135e-17	1.90113e-19	3.19968e-21	8.23527e-20	2.86112e-11	5.29892e-17	4.76583e-11	9.46114e-16	1.0787e-48
Gene	0.0301466	0.0130205	0.00157196	0.00332747	0.799236	0.00146137	0.0476084	0.112931	0.0109117	0.00136223	0.172882	0.0504491	0.232572	0.160981	0.210345	0.459325	0.0044409	0.000122466
Block	0.00439788	0.000118762	5.40957e-15	2.63513e-16	1.96991e-29	1.14871e-16	1.84113e-16	1.99833e-40	3.26403e-05	9.57174e-17	6.59977e-10	2.35668e-17	1.43894e-10	0.000993642	3.06661e-09	1.1367e-18	1.82934e-24	3.14157e-15
myb115, stigma	3MSOP	4MSOB	5MSOP	7MSOH	4MTB	8MSOO	I3M	4MOI3M	SC	LC	Aliph	Indolic	Total	Elong	ElongLong	GSO4	Per4MO	SCratio
intercept	2.86787e-12	1.4509e-18	1.72956e-14	1.60304e-17	1.04179e-15	1.33572e-14	9.23487e-20	6.34807e-21	7.6673e-19	3.27507e-15	8.03765e-20	5.37905e-20	4.81854e-20	1.43545e-12	1.10554e-15	3.70817e-13	2.24861e-12	3.58756e-49
Gene	0.0174364	0.00879548	0.0114822	0.00297521	0.79636	0.00185132	0.0321141	0.557327	0.00718978	0.00177057	0.222111	0.0351283	0.303862	0.170829	0.680689	0.321797	0.013572	2.51769e-06
Block	4.62456e-06	1.24591e-05	7.56526e-16	2.27892e-15	2.04697e-24	7.87274e-14	2.71692e-15	2.86679e-30	2.26889e-06	5.03681e-14	2.21886e-10	5.13613e-16	6.8824e-11	1.46813e-05	1.02065e-08	2.34573e-21	2.22504e-20	4.1488e-15
