# Supplementary material for: The conserved transcription factors, MYB115 and MYB118, control expression of the newly evolved benzoyloxy glucosinolate pathway in Arabidopsis thaliana
Source: Front Plant Sci. 2015 May 13;6:343. doi: 10.3389/fpls.2015.00343 (PMC4429563; doi:10.3389/fpls.2015.00343)
Supplement: Supplementary file 6 [file DataSheet3.XLSX]

## Sheet: Table S3
Supplemental Table S3. P values of significance for the complementary effect of single gene knockouts on glucosinolate accumulation. P values shows the difference of GLS contents between the complementation lines (Com115 and Com118) and wild type control Col-0 was calculated by ANOVA.
Com115, seed	3OHP	4OHB	4MSOB	5MSOP	6MSOH	7MSOH	4MTB	8MSOO	I3M	5MTP	3BZOP	4BZOB	7MTH	8MTO	SC	LC	Aliph	Indolic	Total	Elong	ElongLong	GSOX4	BZO	SCratio
Gene	0.221348	0.0239968	0.166611	0.802243	0.0816683	0.03428	0.0265748	0.0395502	0.639972	0.0186076	0.00581116	0.318453	0.259242	0.182971	0.0303926	0.0228526	0.027094	0.0823679	0.0383685	0.947335	0.35374	0.208023	0.605206	0.712018
Block	0.322598	0.636422	0.519398	0.78166	0.000221031	0.0090962	0.200054	0.126682	0.543402	0.538672	0.827833	0.197739	0.000120037	0.0362223	0.361752	0.0467824	0.635964	0.371655	0.616826	0.0806015	0.00581471	0.267233	0.729828	0.000131349
Gene/Line	0.561772	0.00396245	0.0158235	0.06456	0.0783539	0.538239	0.152319	0.0434279	0.021094	0.250925	0.423748	0.00358324	0.0655592	0.042799	0.382293	0.0601634	0.25196	0.375584	0.251056	0.239	0.0779846	0.149517	0.00542293	0.0387567
Com118. seed	3OHP	4OHB	4MSOB	5MSOP	6MSOH	7MSOH	4MTB	8MSOO	I3M	5MTP	3BZOP	4BZOB	7MTH	8MTO	SC	LC	Aliph	Indolic	Total	Elong	ElongLong	GSOX4	BZO	SCratio
Gene	0.124782	0.013639	0.660391	0.0677209	0.386668	0.00250981	0.768585	1.21424e-06	0.127788	0.0190998	0.00585773	0.191934	0.00111386	0.00139261	0.341773	3.6793e-06	0.0299305	0.00264808	0.0457003	0.298793	0.10489	0.303318	0.802941	0.720154
Block	0.427742	0.0311238	0.302995	0.0654243	0.458737	0.988838	0.146737	0.117811	0.260521	0.00318205	0.11031	0.00466914	3.27807e-07	1.38127e-07	0.580883	0.238984	0.0961692	0.000848967	0.0794633	0.132115	0.373276	0.000104147	0.0411736	0.00080417
Gene/Line	0.20222	4.31206e-09	0.252895	0.0113256	4.11145e-07	1.79205e-08	0.000103647	8.52743e-09	0.175188	3.76199e-07	0.140205	3.2798e-11	0.000130223	3.55164e-06	0.0482314	1.41423e-09	0.0169028	9.49839e-08	0.0129013	0.994635	0.777277	2.87852e-14	4.76652e-07	8.83703e-05
