# Supplementary material for: The conserved transcription factors, MYB115 and MYB118, control expression of the newly evolved benzoyloxy glucosinolate pathway in Arabidopsis thaliana
Source: Front Plant Sci. 2015 May 13;6:343. doi: 10.3389/fpls.2015.00343 (PMC4429563; doi:10.3389/fpls.2015.00343)
Supplement: Supplementary file 7 [file DataSheet4.XLSX]

## Sheet: Table S4
Supplemental Table S4. P values of significance for the main effect of single mutants or epistatic interaction of double gene mutants on glucosinolate accumulation.
myb115, myb118, myb115myb118 and Col-0, seed	3OHP	4OHB	4MSOB	5MSOP	6MSOH	7MSOH	4MTB	8MSOO	I3M	5MTP	3BZOP	4BZOB	7MTH	8MTO	SC	LC	Aliph	Indolic	Total	Elong	ElongLong	GSOX4	BZO	Per4MO	SCratio
intercept	4.13138e-88	9.58396e-105	1.47964e-68	1.13689e-70	5.90028e-74	1.83872e-85	5.02836e-68	1.50968e-85	6.56017e-81	2.1149e-86	9.00505e-73	1.4349e-98	9.49533e-73	1.02191e-65	2.55536e-87	2.89244e-86	6.73036e-91	4.09683e-93	1.8618e-91	3.24241e-84	1.2624e-135	2.82526e-126	2.53417e-97	1.18457e-103	7.07919e-166
MYB115	5.50285e-08	0.000479718	2.38364e-09	8.27271e-05	0.000657178	0.00817779	0.247038	0.356118	0.0606013	0.183886	0.620747	0.00535061	0.978621	0.162179	0.0144212	0.206709	0.0390601	0.951219	0.0506389	0.0042213	0.331033	0.198787	6.73029e-09	0.000843119	0.0018021
MYB118	8.56395e-16	3.3775e-38	1.39929e-47	1.35697e-50	8.32838e-58	1.41294e-37	1.10406e-07	1.8093e-08	0.715515	1.1859e-07	0.323107	0.849006	2.27645e-12	3.06275e-21	0.00427886	6.12069e-14	0.0150314	0.000397063	0.0361111	1.21193e-07	0.0155297	1.52e-46	5.03263e-06	0.00685192	0.00160219
MYB115*MYB118	2.77349e-57	3.66552e-17	1.84347e-21	5.20946e-33	1.543e-12	0.117325	1.26228e-09	0.00625179	0.553318	2.61882e-16	0.0209587	4.34922e-34	3.34958e-30	2.57233e-08	3.35168e-12	0.0105434	5.81681e-05	1.02961e-08	3.20068e-05	1.4409e-44	2.43176e-34	8.6822e-05	2.07525e-48	1.18457e-103	1.80962e-33
Block	0.00387851	0.000527932	4.74011e-07	0.00408061	3.82492e-05	0.415288	0.0123069	0.196118	0.238982	0.691862	0.0013729	0.00038274	0.0202936	0.78665	0.387081	0.22163	0.534768	0.737282	0.569766	0.000599764	0.000357254	2.96856e-08	0.182026	0.035322	0.0389008
MYB115*Block	0.0233567	0.408486	0.509443	0.723488	0.955567	0.566098	0.933019	0.351612	0.0263497	0.671071	0.311842	0.0850145	0.109199	0.977077	0.932674	0.506586	0.961363	0.151787	0.894505	0.68277	0.000552049	0.942055	0.00270079	0.000843119	0.878806
MYB118*Block	0.0114881	0.412817	1.34715e-07	0.00281872	0.00012173	0.0475077	0.206366	0.813932	0.690126	0.0389189	0.18969	0.00352877	0.00392445	0.00018007	0.718044	0.569971	0.41932	0.226374	0.488349	0.703632	0.880171	0.435365	6.47236e-05	0.00685192	0.0198055
MYB115*MYB118*Block	0.29357	0.36228	0.931912	0.430111	0.47192	0.780758	0.774071	0.14964	0.32478	0.506084	0.740764	0.381917	0.00277875	0.538953	0.94669	0.253356	0.873116	0.957879	0.882161	0.264847	3.24579e-07	0.0901547	0.268994	0.035322	0.91443
myb115, myb118, myb115myb118 and Col-0, leaf	3MSOP	4MSOB	5MSOP	7MSOH	4MTB	8MSOO	I3M	4MOI3M	SC	LC	Aliph	Indolic	Total	Elong	ElongLong	GSOX4	Per4MO	SCratio
intercept	1.18241e-19	2.41888e-15	4.06026e-22	2.60715e-19	5.28409e-14	4.99658e-16	2.6755e-24	3.29581e-26	7.168e-16	9.6895e-17	2.21573e-16	7.81413e-26	6.07653e-18	1.11263e-27	2.23671e-21	1.3641e-21	7.42972e-27	1.66261e-48
MYB115	0.00667597	0.181484	0.017611	0.399869	0.362178	0.54287	0.00204449	0.672381	0.164509	0.647919	0.213503	0.00758553	0.350854	0.127286	0.169891	0.614583	0.00150556	0.000873381
MYB118	0.000171576	0.0042467	0.00515007	0.0278948	0.0181588	0.176337	0.0334225	0.112246	0.00341105	0.137397	0.0044972	0.0284867	0.0112508	0.829268	0.523665	0.686005	0.471313	0.000512418
MYB115*MYB118	0.0636258	0.268781	0.0996128	0.0520033	0.132563	0.521022	0.166038	0.236348	0.205524	0.416419	0.280036	0.1439	0.371318	0.801797	0.157124	0.350435	0.864417	0.000420782
Block	1.21046e-05	0.00220288	0.000149912	0.00126046	0.0576212	0.395974	0.54335	0.120895	0.00158216	0.200621	0.00239222	0.759995	0.0037681	0.284047	2.42094e-05	0.933756	0.824158	0.0853856
MYB115*Block	0.0204709	0.07607	0.0278628	0.109819	0.315185	0.190127	2.05231e-05	0.753812	0.0928365	0.442014	0.136913	0.000136103	0.189085	0.0288845	0.0109297	0.249731	6.61067e-08	6.55801e-05
MYB118*Block	0.000220403	4.31661e-05	0.000155211	5.09449e-05	0.000271466	0.0261752	0.0237034	0.0178788	2.13691e-05	0.0199786	3.69464e-05	0.013989	0.000223561	0.00822918	8.00775e-09	0.0013303	0.439911	0.00619378
MYB115*MYB118*Block	0.00121647	0.645184	0.645934	1.12752e-11	0.0327849	0.0864392	0.00427645	0.107838	0.530865	0.00750476	0.552601	0.00346616	0.665763	0.363443	3.61134e-09	0.105504	0.954995	7.57607e-06
