# Supplementary material for: The conserved transcription factors, MYB115 and MYB118, control expression of the newly evolved benzoyloxy glucosinolate pathway in Arabidopsis thaliana
Source: Front Plant Sci. 2015 May 13;6:343. doi: 10.3389/fpls.2015.00343 (PMC4429563; doi:10.3389/fpls.2015.00343)
Supplement: Supplementary file 8 [file DataSheet5.XLSX]

## Sheet: Supplemental Table S5
Supplemental Table S5. P values of significance for the main effect of single mutants or epistatic interaction between MYB115/MYB118 and AOP3 on glucosinolate accumulation.
myb115, aop3, myb115aop3 and Col-0, seed	3OHP	3MSOP	4OHB	4MSOB	5MSOP	6MSOH	3MTP	7MSOH	4MTB	8MSOO	I3M	5MTP	3BZOP	4BZOB	X7MTH	8MTO	SC	LC	Aliph	Indolic	Total	Elong	ElongLong	GSOX3	GSOX4	BZO	SCratio
intercept	7.16777e-25	4.40661e-31	4.03968e-44	2.90283e-33	7.69487e-20	1.80757e-12	5.9603e-59	3.70368e-54	8.79258e-64	8.23866e-59	1.54612e-57	1.05692e-60	4.05917e-53	5.54648e-48	1.03112e-50	2.76576e-58	3.1581e-62	8.86599e-60	5.5358e-64	1.0757e-65	2.74429e-64	3.01551e-68	5.32842e-71	1.13469e-52	4.8647e-92	2.17125e-52	1.74823e-89
myb115	0.014061	0.45321	0.485587	0.37004	0.703629	0.710938	2.07791e-12	0.663413	0.000462754	0.00577604	0.00263913	0.136065	0.0377846	1.46678e-06	0.00485729	1.47824e-05	0.0461809	0.0151802	0.925298	0.949886	0.931164	5.55509e-06	0.670638	0.000856324	3.19244e-08	7.54689e-11	1.16299e-08
aop3	7.16777e-25	4.40661e-31	4.03968e-44	2.64103e-10	0.00202554	0.00522372	5.9603e-59	0.0415247	2.50854e-14	0.0254459	4.74888e-15	0.344257	4.05917e-53	5.54648e-48	0.607724	0.000501348	0.298479	0.168972	0.194181	0.00113408	0.156363	6.22651e-62	0.00759074	1.13469e-52	3.97311e-43	2.17125e-52	0.473656
myb115*aop3	0.32865	0.444973	0.244399	2.9914e-06	3.47694e-05	0.292895	0.00166791	9.89737e-10	1.24506e-09	5.21874e-05	0.000591901	1.16345e-07	0.00631013	0.375669	0.304762	0.924722	6.52901e-08	1.00048e-06	5.04989e-07	0.000291848	5.96333e-07	0.0143309	0.342829	0.959951	0.0978887	1.62121e-09	0.0063393
Block	0.014061	0.45321	0.485587	0.00122057	0.0660451	0.0310598	2.07791e-12	0.0415436	0.757628	0.798094	7.85029e-11	0.00821847	0.0377846	1.46678e-06	0.315991	0.032836	0.677935	0.759234	0.705858	0.423544	0.749745	0.0317245	0.0096549	0.000856324	0.988661	7.54689e-11	0.795546
myb115*Block	0.750624	0.588235	0.205083	0.451551	0.832557	0.598102	1.10228e-05	0.326127	0.878538	0.384355	0.0120582	0.691986	0.142497	0.339156	0.333867	0.244407	0.597646	0.331381	0.823034	0.491489	0.858903	0.13877	0.420783	0.0572211	0.540156	0.256453	0.13831
aop3*Block	0.32865	0.444973	0.244399	0.271535	0.0538595	0.0603898	0.00166791	0.0201418	0.000976713	0.018434	0.428023	0.000857823	0.00631013	0.375669	0.404228	0.256295	0.0286848	0.0111449	0.0659875	0.00120634	0.0535229	0.249225	0.262053	0.959951	1.94227e-06	1.62121e-09	0.0865853
myb115*aop3*Block	0.750624	0.588235	0.205083	0.154631	0.816734	0.430492	1.10228e-05	0.0613504	0.0516104	0.320875	0.00340949	0.417973	0.142497	0.339156	0.957815	0.666056	0.164013	0.194182	0.469742	0.0569394	0.42822	0.129111	0.619855	0.0572211	0.0147607	0.256453	0.0275755
myb118, aop3, myb118aop3 and Col-0, seed	3OHP	3MSOP	4OHB	4MSOB	5MSOP	6MSOH	3MTP	7MSOH	4MTB	8MSOO	I3M	5MTP	3BZOP	4BZOB	X7MTH	8MTO	SC	LC	Aliph	Indolic	Total	Elong	ElongLong	GSOX3	GSOX4	BZO	SCratio
intercept	1.67647e-27	3.09461e-35	7.51727e-50	1.66966e-42	4.5249e-34	4.25423e-34	3.2088e-40	4.15075e-57	2.84966e-61	2.30457e-59	1.07259e-52	2.62909e-53	3.66818e-50	3.99982e-50	3.3732e-43	4.01927e-50	3.11199e-61	7.87452e-60	1.70199e-62	2.02101e-61	6.96996e-63	2.38575e-57	5.95568e-67	2.54006e-50	5.27227e-87	2.07909e-51	2.56906e-86
myb118	4.77478e-06	1.87218e-07	2.50027e-17	1.03645e-23	3.59997e-19	5.83377e-23	0.0186402	3.59387e-29	0.109526	2.3799e-13	0.356239	0.000106195	1.13988e-05	0.0113073	3.46301e-13	1.47869e-22	2.18481e-09	7.89261e-19	3.48878e-05	0.000672146	0.000115982	1.89166e-07	0.0672193	7.40437e-05	1.77021e-30	0.00625554	1.16689e-11
aop3	1.67647e-27	3.09461e-35	7.51727e-50	1.91505e-15	0.000412998	0.0100389	3.2088e-40	0.800592	2.02003e-13	0.00530945	4.41078e-16	0.409722	3.66818e-50	3.99982e-50	0.00923045	0.000315703	0.0453204	0.0229083	0.0102594	1.64887e-07	0.00550868	4.36954e-51	0.752016	2.54006e-50	3.33547e-41	2.07909e-51	0.0943335
myb118*aop3	0.00594653	0.531586	0.0552716	8.32753e-07	3.7183e-05	0.0152353	0.0336221	2.18797e-11	4.33603e-10	1.41456e-06	0.0101429	0.00011456	0.0372193	0.672138	0.355587	0.298382	3.72989e-08	3.4183e-08	8.59468e-08	0.00716813	1.10296e-07	0.00551432	0.717431	0.480498	0.0226789	1.99135e-06	0.110728
Block	4.77478e-06	1.87218e-07	2.50027e-17	0.126052	0.188202	0.000156623	0.0186402	0.000563657	0.470926	0.552398	0.00111427	0.000292348	1.13988e-05	0.0113073	0.0027977	0.172235	0.15098	0.161155	0.0788013	0.0349805	0.0704384	0.00182038	2.89016e-06	7.40437e-05	0.560523	0.00625554	0.426658
myb118*Block	0.032691	0.54278	0.0437252	0.614484	0.837116	0.0763274	0.0049726	0.121209	0.820913	0.511066	0.0252324	0.249046	0.118539	0.722632	0.383462	0.0335953	0.949218	0.357729	0.493007	0.940963	0.510952	0.740209	0.816692	0.00643897	0.190647	0.0249457	0.0216316
aop3*Block	0.00594653	0.531586	0.0552716	0.278323	0.0944323	0.282853	0.0336221	0.729776	0.0162712	0.98329	0.620756	0.0242981	0.0372193	0.672138	0.620414	0.119677	0.146712	0.941462	0.413493	0.0170096	0.357238	0.367508	0.862371	0.480498	5.52762e-05	1.99135e-06	0.0280471
myb118*aop3*Block	0.032691	0.54278	0.0437252	0.174127	0.977781	0.0163187	0.0049726	0.962662	0.00486654	0.196049	0.0128546	0.216065	0.118539	0.722632	0.852182	0.860853	0.0560347	0.30395	0.117159	0.0207952	0.101672	0.256288	0.460184	0.00643897	0.00296589	0.0249457	0.16044
