# Supplementary material for: The conserved transcription factors, MYB115 and MYB118, control expression of the newly evolved benzoyloxy glucosinolate pathway in Arabidopsis thaliana
Source: Front Plant Sci. 2015 May 13;6:343. doi: 10.3389/fpls.2015.00343 (PMC4429563; doi:10.3389/fpls.2015.00343)
Supplement: Supplementary file 9 [file DataSheet6.XLSX]

## Sheet: Table S6
Supplemental Table S6. P values of significance for the main effect of single mutants or epistatic interaction between MYB115/MYB118 and BZO1 on glucosinolate accumulation.
myb115, bzo1, myb115bzo1 and Col-0, seed	3OHP	4OHB	4MSOB	5MSOP	6MSOH	7MSOH	4MTB	8MSOO	I3M	5MTP.4MOI3M	3BZOP	4BZOB	7MTH	8MTO	SC	LC	Aliph	Indolic	Total	Elong	ElongLong	GSOX4	BZO	SCratio
intercept	4.8983e-37	3.99159e-59	3.72287e-34	3.30081e-16	4.16305e-11	8.11434e-62	1.81746e-64	4.15729e-62	8.63177e-58	1.214e-57	4.05917e-53	5.54648e-48	7.58521e-49	7.34548e-58	2.25225e-66	4.68966e-65	2.70338e-68	1.41196e-65	1.66416e-68	2.9121e-39	1.63479e-68	2.84333e-97	2.17125e-52	4.31695e-88
myb115	0.00251405	0.903973	0.0838469	0.51033	0.00184879	0.0380027	0.167799	0.577899	1.14132e-06	0.407415	0.0377846	1.46678e-06	0.529847	0.00454955	0.288172	0.950312	0.798029	0.158533	0.881538	0.00330371	0.326645	0.0019308	7.54689e-11	0.0450833
bzo1	0.182996	7.98828e-23	0.0359598	0.616782	0.138736	0.501824	1.03486e-06	0.414724	0.000408413	0.00378969	4.05917e-53	5.54648e-48	0.0416272	0.0296104	7.4566e-05	0.54317	0.00927708	0.166596	0.0167269	0.00887386	0.016369	4.66662e-27	2.17125e-52	8.29414e-05
myb115*bzo1	0.205735	0.809121	4.33724e-09	1.69378e-05	0.195597	5.36221e-12	1.43598e-11	7.30281e-06	0.00354514	4.41624e-08	0.00631013	0.375669	0.357387	0.264593	3.90389e-10	3.38527e-08	7.35282e-08	7.93185e-06	6.98826e-08	0.000692563	0.172436	2.76309e-06	1.62121e-09	2.26995e-05
Block	0.300136	0.248425	0.0318444	0.322571	0.659518	0.815391	0.00422461	0.00545645	9.05012e-06	0.00700281	0.0377846	1.46678e-06	0.295157	0.000441093	0.0592378	0.0116426	0.931032	0.472652	0.89675	0.773194	0.0748322	1.1777e-06	7.54689e-11	2.22337e-05
myb115*Block	0.153881	0.891483	0.871234	0.718825	0.784009	0.0898705	0.69488	0.63109	0.360605	0.99765	0.142497	0.339156	0.169035	0.394633	0.891755	0.420723	0.845165	0.704038	0.872611	0.178454	0.269135	0.899294	0.256453	0.523072
bzo1*Block	0.723012	0.13698	0.00367174	0.0156934	0.0565842	2.84562e-06	0.00203381	0.0128855	0.686517	0.0665936	0.00631013	0.375669	0.276162	0.943216	0.00770567	0.00100919	0.0050462	0.0512945	0.00526522	0.421959	0.226464	8.05597e-05	1.62121e-09	0.830006
myb115*bzo1*Block	0.0530981	0.0818729	0.361232	0.735787	0.574997	0.682689	0.00861824	0.731254	0.181822	0.302513	0.142497	0.339156	0.0316859	0.0191737	0.0151598	0.68716	0.344671	0.121849	0.317368	0.164489	0.167646	0.0176808	0.256453	7.73375e-05
myb118, bzo1, myb118bzo1 and Col-0, seed	3OHP	4OHB	4MSOB	5MSOP	6MSOH	7MSOH	4MTB	8MSOO	I3M	5MTP.4MOI3M	3BZOP	4BZOB	7MTH	8MTO	SC	LC	Aliph	Indolic	Total	Elong	ElongLong	GSOX4	BZO	SCratio
intercept	2.60726e-36	6.16514e-58	1.22089e-40	1.01307e-34	3.35415e-37	1.04532e-62	2.39618e-59	1.25135e-64	2.21607e-56	6.33069e-50	3.66818e-50	3.99982e-50	3.84263e-47	2.73727e-51	3.49621e-62	1.82906e-65	2.66486e-64	6.24453e-59	1.93211e-64	1.06858e-39	1.29256e-72	1.57685e-87	2.07909e-51	9.58005e-87
myb118	1.21093e-11	4.18861e-29	6.34372e-25	2.18492e-23	1.53767e-31	4.12404e-38	2.42301e-07	1.93299e-18	0.600317	3.97388e-06	1.13988e-05	0.0113073	2.5761e-09	3.85827e-24	6.84561e-09	8.57334e-26	1.54008e-06	3.00437e-06	1.34799e-05	2.78011e-10	0.00133842	8.06826e-41	0.00625554	1.44373e-06
bzo1	0.000378775	7.038e-27	0.00206476	0.407146	0.179784	0.710701	0.00882389	0.132162	3.99236e-07	0.94818	3.66818e-50	3.99982e-50	0.3453	1.82513e-05	9.00872e-05	0.266076	0.000605679	0.0321859	0.000656526	2.61582e-07	3.41831e-05	1.61381e-13	2.07909e-51	0.0309283
myb118*bzo1	9.26602e-05	0.945017	8.91469e-09	1.45017e-06	0.00289719	1.67542e-11	1.22696e-10	5.51875e-06	0.0146527	2.06594e-05	0.0372193	0.672138	0.340309	0.440393	1.37875e-08	7.87197e-08	6.37537e-08	0.000649679	7.83046e-08	8.53608e-10	0.675217	4.86058e-07	1.99135e-06	0.0092516
Block	0.0644053	5.56241e-13	0.00184284	0.173777	0.851395	0.493401	6.42616e-06	0.588569	0.0359408	1.01918e-05	1.13988e-05	0.0113073	0.874468	0.258837	0.024827	0.543099	0.15047	0.000224175	0.103805	0.00242356	0.474798	2.33816e-15	0.00625554	0.0121522
myb118*Block	0.0446586	0.995886	0.0828421	0.526662	0.113843	0.00114398	0.563386	0.575171	0.273083	0.583234	0.118539	0.722632	0.647769	0.302798	0.560739	0.187507	0.369027	0.898056	0.396867	0.00461096	0.45911	0.180045	0.0249457	0.224371
bzo1*Block	0.638913	0.0525748	0.0204483	0.0335056	0.218423	0.0147608	0.0370664	0.123847	0.833451	0.381978	0.0372193	0.672138	0.626821	0.185473	0.0932128	0.0632136	0.181961	0.351614	0.182389	0.322564	0.812791	0.0468323	1.99135e-06	0.195634
myb118*bzo1*Block	0.419287	0.034617	0.411518	0.359252	0.0187248	0.136159	0.00176979	0.180631	0.16828	0.135099	0.118539	0.722632	0.484907	0.281738	0.012145	0.146723	0.0646109	0.050503	0.0587465	0.646734	0.653528	0.00121173	0.0249457	0.00955639
