# Supplementary material for: The conserved transcription factors, MYB115 and MYB118, control expression of the newly evolved benzoyloxy glucosinolate pathway in Arabidopsis thaliana
Source: Front Plant Sci. 2015 May 13;6:343. doi: 10.3389/fpls.2015.00343 (PMC4429563; doi:10.3389/fpls.2015.00343)
Supplement: Supplementary file 10 [file DataSheet7.XLSX]

## Sheet: Table S7
Supplemental Table S7 List of primers used in this study.
Primer	Primer Seguence (5' > 3')	AGI	Description
Genotyping of T-DNA insertion lines
aop3-1-LP	TACTCGGTGATACGGTGAAGG	AT4G03050
aop3-1-RP	TTTTCTATCACACGTCATGCG
bzo1-1-LP	GGGGGTACCAGTGTGTGTATG	AT1G65880
bzo1-1-RP	CCGGCCGTTTAACTTCTTTAG
myb115-1-LP	AAATCTGATTTCATCGACCCC	AT5G40360
myb115-1-RP	GGGGAAAAAGCATCACTTCTC
myb118-1-LP	TGTTGCTACCAAGTGAAAGGG	AT3G27785
myb118-1-RP	ACCCAACGTTTCACATGTCTC
LBb1.3	ATTTTGCCGATTTCGGAAC		Left border primer of the T-DNA insertion
RT-PCR
AOP3-2-Fw	CTGGATATGATGGTGAGAAGA	AT4G03050
AOP3-2-Rv	CGCAATAACAATGACGGTAT
BZO1-2-Fw	CTTATTCCTAGACCGCAGTT	AT1G65880
BZO1-2-Rv	GAATCACACCTACATCTCCT
MYB115-2-Fw	GGTTATACTGCTCACAATCAAG	AT5G40360
MYB115-2-Rv	ATCACTTCTCTTAGTCCTTACG
MYB118-2-Fw	TATCTCGCAGCCGTTATCTA	AT3G27785
MYB118-2-Rv	CTTCTTCAGTCCATCCATCTT
UBC21-2-Fw	CAGTTGACAATTCGTTCTCT	AT5G25760
UBC21-2-Rv	GAGGATCATCATCATCATCATC
qRT-PCR
AOP3-3-Fw	TGATGGTTTGGAGGTGAAGAC	AT4G03050
AOP3-3-Rv	GGTGATACGGTGAAGGGATTC
BCAT3-3-Fw	GAACTGTGTCGAAGCAACTCTA	AT3G49680
BCAT3-3-Rv	TCAGAACCACAGACCAAAGAAA
BCAT4-3-Fw	CTCTAGTGGACTTTCTCGATGC	AT3G19710
BCAT4-3-Rv	GACCCGTCTGGATATCACTTAAC
BZO1-3-Fw	AACACGGATGGCTCAACACAG	AT1G65880
BZO1-3-Rv	GAACATTCTCGACCTCAACACTACT
CYP83A1-3-Fw	GACCGAACCCTGATGAGTTTAG	AT4G13770
CYP83A1-3-Rv	GAGGAGAAGGTTCGCATAAGG
FMOGS-OX2-3-Fw	TGGGACGACAATGACCTTATG	At1g62540
FMOGS-OX2-3-Rv	ATCCATCCTTCCTTATGCTTCTT
MAM1-3-Fw	CGGCTGAAAGAGTTGGGATATG	AT5G23010
MAM1-3-Rv	TCGATGAAACCTGAGGAACTG
MAM3-3-Fw	TCAACGACATCTTCTCACGATAC	AT5G23020
MAM3-3-Rv	GGAAATCTGAGGGCTTGACATA
MYB115-3-Fw	ACGTCCGTTTATGTTCCGG	AT5G40360
MYB115-3-Rv	GCAAAGCAATCTCCTACACCAG
MYB118-3-Fw	AGCAACACTCTTCAGAACTACA	AT3G27785
MYB118-3-Rv	CGAGACCGCAACCATTACA
SCPL17-3-Fw	CTGACTGCATGTGGCTTTATTC	AT3G12203
SCPL17-3-Rv	GCACACTACTCCTAATGTCCTTAT
UBC21-3-Fw	TGACCAAGATATTCCATCCT	AT5G25760
UBC21-3-Rv	TGAGTCGCAGTTAAGAGG
Cloning of functional complementation test
MYB115-4-Fw	CACCTGTAGACTCTCCAACACTGAT	AT5G40360	CACC was added for directional cloning
MYB115-4-Rv	GGAAAGATATCTACAAGCCCAT
MYB118-4-Fw	CACCTCACTAGACCTCGGTAAATCT	AT3G27785	CACC was added for directional cloning
MYB118-4-Rv	TGTTGGAGGAATTGCACAAA
Yeast one-hybrid assay
MYB115-5-Fw	CATATGATGTATCACCAAAATCTGATTT	AT5G40360	CATATG: NdeI digestion site
MYB115-5-Rv	GAATTCTTAATTCCAACCATTCATGAGCAT		GAATTC: EcoRI digestion site
MYB118-5-Fw	GAATTCATGGAGTTCGAGTCAGTGTTC	AT3G27785	GAATTC: EcoRI digestion site
MYB118-5-Rv	GGATCCCTAAAGACGACCATGAGCAATCAT		GGATCC: BamHI digestion site
AOP3-5-Fw	GAGCTCATTAGTTGAATCTACTTCTAC	AT4G03050	GAGCTC: SacI digestion site
AOP3-5-Rv	CTCGAGTGACACTTGATCAATTTTGGCTT		CTCGAG: XhoI digestion site
BZO1-5-Fw	AAGCTTGAGTGGAACAGGTAATCATCA	AT1G65880	AAGCTT: HindIII digestion site
BZO1-5-Rv	CTCGAGCTTCTTCTTCTTCTTCTACTTTGTG		CTCGAG: XhoI digestion site
BCAT3-5-Fw	AAGCTTAGTTCCAGTTCACGAGGTAA	AT3G49680	AAGCTT: HindIII digestion site
BCAT3-5-Rv	CTCGAGTTTTTTCTATCTTCACAATGTG		CTCGAG: XhoI digestion site
BCAT4-5-Fw	GTCGACCAGAGCATAATACGACATCAGG	AT3G19710	GTCGAC: SalI digestion site
BCAT4-5-Rv	CTCGAGGGATGTGTTTGTTCGAGTCGAGTT		CTCGAG: XhoI digestion site
CYP83A1-5-Fw	GTCGACACGACGAAGTGGCACGGTACAG	AT4G13770	GTCGAC: SalI digestion site
CYP83A1-5-Rv	CTCGAGTCTTAGTTGTTACTACTTTTGAGTG		CTCGAG: XhoI digestion site
MAM1-5-Fw	GTCGACAGTAATGTCCTGTCAAACTC	AT5G23010	GTCGAC: SalI digestion site
MAM1-5-Rv	CTCGAGCACTATGGAGTACGTAGGAGAAAAA		CTCGAG: XhoI digestion site
MAM3-5-Fw	AAGCTTGGGTTAGTTATTAGTAAAATAT	AT5G23020	AAGCTT: HindIII digestion site
MAM3-5-Rv	CTCGAGTACTATAGAGAAAGTAGGAGAGAA		CTCGAG: XhoI digestion site
SCPL17-5-Fw	GTCGACCGAGAACACTTACTACAGTTG	AT3G12203	GTCGAC: SalI digestion site
SCPL17-5-Rv	CTCGAGTCTCTTTGATCAAAAGTTTTTG		CTCGAG: XhoI digestion site
